# Supplementary material for: IGF1R as a Potential Pharmacological Target in Allergic Asthma
Source: Biomedicines. 2021 Jul 29;9(8):912. doi: 10.3390/biomedicines9080912 (PMC8389607; doi:10.3390/biomedicines9080912)
Supplement: Supplementary file 1 [file biomedicines-09-00912-s001.zip]

Archive with 1 entries (1 files):
- biomedicines-1314799-supplementary.pdf
